# Supplementary material for: A computational model of PKD and CERT interactions at the trans-Golgi network of mammalian cells
Source: BMC Syst Biol. 2015 Feb 26;9:9. doi: 10.1186/s12918-015-0147-1 (PMC4349302; doi:10.1186/s12918-015-0147-1)
Supplement: Additional file 2 — Model files and parameters. Software needed: MATLAB R2011b (or higher), SBtoolbox2, SBML viewer, text editor. A compressed archive containing the simulation models A and B (SBML and SBtoolbox2 formats). It includes general and SBtoolbox2 specific simulation instructions (readme.txt, experiment.exp) and two MATLAB Data-files containing double precision variables of 5000 representative parameter samples. [file 12918_2015_147_MOESM2_ESM.zip]

Archive with 1 entries (1 files):
- 12918_2015_147_MOESM2_ESM.rar
