# Supplementary material for: A computational model of PKD and CERT interactions at the trans-Golgi network of mammalian cells
Source: BMC Syst Biol. 2015 Feb 26;9:9. doi: 10.1186/s12918-015-0147-1 (PMC4349302; doi:10.1186/s12918-015-0147-1)
Supplement: Additional file 3 — Experimental data. Software needed: spreadsheet viewer (MS Excel, Libre Office, Open Office), Adobe Reader. A compressed archive containing a xls-sheet with readily quantified image data and two pdf-files with a summary of the raw image data in form of expert labeled Western Blots. [file 12918_2015_147_MOESM3_ESM.zip]

Archive with 1 entries (1 files):
- 12918_2015_147_MOESM3_ESM.rar
